# Supplementary material for: Modeling CRISPR gene drives for suppression of invasive rodents using a supervised machine learning framework
Source: PLoS Comput Biol. 2021 Dec 29;17(12):e1009660. doi: 10.1371/journal.pcbi.1009660 (PMC8716047; doi:10.1371/journal.pcbi.1009660)
Supplement: S1 Table — The GP model for the female fertility homing drive including resistance was also tested against the test set prepared for the model for the female fertility homing drive without resistance. A similar test was performed on the model for the viability homing drive including resistance. The range for the drive fitness and efficiency parameters is [0.75, 1] in the models with resistance and [0.5, 1] in the models without resistance. Thus, this test was performed using only the subset of the test set where fitness and efficiency were in the range [0.75, 1]. For comparison purposes, the models without resistance were tested against this subset of the testing sets as well, and the results are included above. It appears that in three out of four cases, the model with resistance performs very nearly as well, despite having trained on a parameter space that is two dimensions larger. In the case of the composite model for the viability homing drive with resistance, the model quality reduction is larger. (XLSX) [file pcbi.1009660.s013.xlsx]

## Sheet: Sheet1
GP model	Rate of suppression in test set	RMSE (composite)	Precision (composite)	Recall (composite)	RMSE (sup. rate)	Precision (sup. rate)	Recall (sup. rate)
F. fertility homing w/o resistance	0.7	0.15	0.96	0.97	0.16	0.97	0.98
F. fertility homing with resistance	0.7	0.17	0.97	0.96	0.18	0.96	0.97
Viability homing w/o resistance	0.11	0.1	0.89	0.96	0.05	0.98	0.9
Viability homing with resistance	0.11	0.13	0.95	0.79	0.07	0.96	0.87
